# Supplementary material for: Chromosome-scale genomes of commercial timber trees (Ochroma pyramidale, Mesua ferrea, and Tectona grandis)
Source: Sci Data. 2023 Aug 3;10:512. doi: 10.1038/s41597-023-02420-8 (PMC10400565; doi:10.1038/s41597-023-02420-8)
Supplement: Supplementary file 3 — Supplementary Tables [file 41597_2023_2420_MOESM3_ESM.xlsx]

## Sheet: Contents
Table S1. Description of physical traits of the three sequenced timber trees.
Table S2. Use of WGS data for genome size estimation.
Table S3. The genome assembly results of Mesua ferrea, Tectona grandis, and Ochroma pyramidale.
Table S4. DNA Sequencing statistics of three species.
Table S5. RNA sequencing statistics of three species.
Table S6. Hi-C evaluation.
TableS7. The repeat element annotation of Mesua ferrea, Tectona grandis, Ochroma pyramidale.
Table S8. The functional annotation.
TableS9. The Annotation of non-coding RNA genes in the genomes of Mesua ferrea, Tectona grandis, Ochroma pyramidale.
Table S10. The list of species used for phylogenetic tree construction and download source.
Table S11. Comparison of the assembly and annotation statistics between Tectona grandis and the previously published Tectona grandis.
Table S12a. The number of genes of different duplication type between each species.
Table S12b. The numbers of genes which expanded after duplication events.
Table S13. The KEGG and GO enrichment of the expanded gene families.
Table S14. the KEGG enrichment of different duplication event genes which expanded in each species.
Table S15. The gene numbers in CAZy database.

## Sheet: Table S1
Table S1. Description of physical traits of the three sequenced timber trees
Features	Mesua_ferrea	Tectona_grandis	Ochroma_pyramidale
Common Name(s)	Ceylon ironwood, Indian rose chestnut, or cobra saffron,	Teak, Burmese Teak	Balsa
Distribution	It is native to wet, tropical parts of Sri Lanka, India, southern Nepal, Burma, Thailand, Indochina, the Philippines, Malaysia and Sumatra,	Native to southern Asia Widely grown on plantations throughout tropical regions of Africa, Asia, and Latin America.	Tropical regions of the Americas; also grown on plantations
Tree Size (ft)	98	100-130	60-90
Tree Size (M)	30	30-40	18-28
Trunk diameter (ft)	3-6	3-5	3-4
Trunk diameter (M)	2	1-1.5	1-1.2
Average Dried Weight (lbs/ft3)	NA	41	9
Average Dried Weight (kg/m3)	NA	655	150
Specific Gravity	0.8	0.55	0.12
Specific Gravity (Basic,12% MC )	0.85	0.66	0.15
Janka Hardness (lbf)	2890	1070	67
Janka Hardness (N)	NA	4740	300
Modulus of Rupture (lbf/in2)	NA	14080	2840
Modulus of Rupture (Mpa)	NA	97.1	19.6
Elastic modules (lbf/in2)	NA	1781000	538000
Elastic modules (Gpa)	NA	12.28	3.71
Crushing Strength (lbf/in2)	NA	7940	1690
Crushing Strength (MPa)	NA	54.8	11.6
Shrinkage	NA	Radial: 2.6%, Tangential: 5.3%, Volumetric: 7.2%, T/R Ratio: 2.0	Radial: 2.3%, Tangential: 6.0%, Volumetric: 8.5%, T/R Ratio: 2.6
Fiber Cell SCW	Very thick-walled	medium-wall thickness	Very thin walled
Air density (g/cm3)	1.082	0.601	0.24
References		https://www.wood-database.com/
		https://en.wikipedia.org/wiki/Mesua_ferrea
		https://www.fpl.fs.fed.us/documnts/TechSheets/Chudnoff/SEAsian_Oceanic/htmlDocs_SEAsian/Mesuaferrea.html

## Sheet: TableS2
Table S2. Use of WGS data for genome size estimation
			kmerfreq				GCE
Species	Accession No.	data type	kmer	kmer_num	pkdepth	genome size	kmer	raw_peak	genome size	heterozygous ratio	repeat ratio
Ochroma pyramidale	CNSA CNP0001860	WGS	17	104969372468	56	1874453079	21	34	1884250000	0.0046	0.5691
Tectona grandis	PRJNA438407* https://www.ncbi.nlm.nih.gov/sra/?term=SRR7121481	WGS	17	51341484000	160	320884275	21	152	309006000	0.00722	0.316
Mesua ferrea	PRJNA438407* https://www.ncbi.nlm.nih.gov/sra/?term=SRR7121482	WGS	17	48213295227	90	5.35703e+08	21	84	533683000	0.00824	0.363
*The WGS data were obtained from previous study for genome size estimation

## Sheet: Table S3
Table S3. The genome assembly results of Mesua ferrea, Tectona grandis, and Ochroma pyramidale.
		Mesua ferrea				Tectona grandis				Ochroma pyramidale
		Contig	Scaffold	Hi-C contig	Hi-C scaffold	Contig	Scaffold	Hi-C contig	Hi-C scaffold	Hi-Fi Contig	Hi-C contig	Hi-C Scaffold
Length (bp)	N90	3935	4792	3890	4750	15228	137002	13343	78471	15975981	15975981	21429862
	N80	9557	17452	9296	25000	33780	2053062	26305	13382911	21489962	21489962	26383960
	N70	18279	150125	17350	17501441	51286	3168121	42022	13867532	26383960	26383960	32014141
	N60	29554	414696	27207	18958397	70097	4184357	56581	14134350	32014141	32014141	36889457
	N50	42250	760469	39264	20662861	88456	5835648	73493	14293175	42724821	42724821	55069682
					27.1712				2.44929
	N40	58278	1173924	53363	21448362	107095	6863216	91598	14989500	55069682	55069682	74631015
	N30	77545	1672030	71776	22392894	130266	8267301	109702	15273602	74063966	74063966	80930449
	N20	104020	2302569	99025	23793561	163603	10264435	139485	15571449	76640926	76640926	91055272
	N10	143536	3788326	136262	26946619	215687	17011353	183460	17624979	96931703	96931703	104878384
Number	N90	18724	8504	19491	7038	3888	81	4635	66	43	43	35
	N80	10515	1729	11149	248	2616	43	3149	17	33	33	27
	N70	6667	475	7152	18	1905	31	2268	15	26	26	21
	N60	4488	253	4833	15	1410	23	1662	12	19	19	16
	N50	3045	156	3272	12	1031	17	1207	10	14	14	11
	N40	2018	98	2159	10	726	12	845	8	10	10	8
	N30	1257	59	1336	7	473	8	549	6	7	7	6
	N20	689	30	728	5	268	5	309	4	5	5	4
	N10	265	11	282	2	107	2	123	2	2	2	2
Maximum length		419879	7739729	402108	28282210	517028	20772569	513801	17787670	104788770	104788770	138460876
Total length		508821504	552730298	508821504	551199672	296910270	306084406	296910057	307472146	1840885147	1840885147	1840899147
Total number>=100bp		71753	59754	72657	58320	18494	13404	19564	10589	652	652	624
Total number>=2000bp		25738	16740	26491	15241	7951	3430	8908	2962	652	652	624
Percentage of N content(%)			7.94		7.69		2.99		3.43	0		0

## Sheet: TableS4
Table S4. DNA Sequencing statistics of three species
Species	Library construction strategy	Raw reads pair number	Raw base pair number	Raw reads number	Raw base number (bp)	Raw Read length (bp)	Reads number after CCS	Base number after CCS	reads number after filter contamination	base number after filter contamination
Mesua ferrea	10X	618083737	92712560550	1236167474	185425121100	150
	Hi-C	712109021	71210902100	1424218042	142421804200	100
Tectona grandis	stLFR	625191630	62,519,163,000(read1) 88,777,211,460(read2)	1250383260	151296374460	100(read1) 140(read2)
	Hi-C	703813473	70381347300	1407626946	140762694600	100
Ochroma pyramidale	HiFi	\	\	54650234	771960677982	\	3434230	54276682433	3386256	53523536767
	Hi-C	890407854	89040785400	1780815708	178081570800	100
	WGS	401962987	60294448050	803925974	120588896100	150

## Sheet: TableS5
Table S5. RNA sequencing statistics of three species
Species	Tissue	Raw reads pair number	Raw base number	Clean reads pair number	Clean base number	Raw Read length (bp)
Mesua ferrea	leaf	80609572	16121914400	80328154	15247635753	100
	xylem_rep1	71838080	14367616000	71592361	13597473498	100
	xylem_rep2	88536735	17707347000	88135374	16735440382	100
	phloem_rep1	94030841	18806168200	93844000	17823288215	100
	phloem_rep2	49670034	9934006800	49608836	9422546782	100
Tectona grandis	leaf	65726237	19717871100	65625880	18853416214	150
	xylem_rep1	46231433	9246286600	45901316	8716949480	100
	xylem_rep2	88770970	17754194000	88662092	16839634678	100
	xylem_rep3	72832026	14566405200	72647844	13797132740	100
	phloem_rep1	64095438	12819087600	63981572	12151300682	100
	phloem_rep2	77266490	15453298000	77208781	14665121741	100
	phloem_rep3	95304255	19060851000	95143267	18069615587	100
Ochroma pyramidale	leaf	680796960	136159392000	678105530	128762611583	100
	xylem_rep1	40628492	8125698400	40548444	7701784112	100
	xylem_rep2	117327959	23465591800	117009663	22220585427	100
	phloem_rep1	117845926	23569185200	115862454	22001345410	100
	phloem_rep2	132969857	26593971400	132399177	25141838802	100
The coverage of the candidate species based on transcriptome assembly
Species	Dataset	Number	Total	Covered by Assembly	With >90% Sequence in one Scaffold		With >50% Sequence in one Scaffold
			Length (bp)	Percentage(%)	Number	Percentage(%)	Number	Percentage(%)
Mesua ferrea	All	87908	101711457	0.9052	73342	0.8343	86424	0.9831
	>200bp	87908	101711457	0.9052	73342	0.8343	86424	0.9831
	>500bp	51338	90157892	0.8992	39161	0.7628	50511	0.9839
	>1000bp	34059	77930792	0.8934	24412	0.7168	33435	0.9817
Ochroma pyramidale	All	169690	173662090	0.8316	117457	0.6922	155938	0.919
	>200bp	169690	173662090	0.8316	117457	0.6922	155938	0.919
	>500bp	88614	148330318	0.8292	54360	0.6134	84357	0.952
	>1000bp	51903	122455624	0.8197	28821	0.5553	49275	0.9494

## Sheet: TableS6
Table S6. Hi-C evaluation
Term	Mesua ferrea	Tectona grandis	Ochroma pyramidale
Total reads pairs	712109021	115609698	731793099
Alignable (Normal+Chimeric Paired)	656943354	70919650	660543651
Unique reads	578570507	70525394	643334772
Hi-C contacts reads	452249557	69622598	349300598
Long Range (>20Kb) reads	69386779	17835320	113220505
Short Range (<20Kb) reads	174080018	21552881	150780124
Pair Type %(L-I-O-R)	25% - 25% - 25% - 25%	25% - 25% - 25% - 25%	25% - 25% - 25% - 25%

## Sheet: TableS7
TableS7. The repeat element annotation of Mesua ferrea, Tectona grandis, Ochroma pyramidale.
Repeat Type	Ochroma pyramidale		Bombax ceiba		Mesua ferrea		Populus trichocarpa		Tectona grandis		Jacaranda mimosifolia
	%in genome	Length (bp)	% in genome	Length (bp)	% in genome	Length (bp)	% in genome	Length (bp)	% in genome	Length (bp)	% in genome	Length (bp)
SINE	0.15	2854145	0.034	308522	0.04	272125	0.046	200190	0.04	132906	0.05	358680
LINE	1.34	24612978	0.29	2635252	5.28	29305343	1.58	6882117	1.89	5811325	0.51	3585035
LTR Copia	7.29	134313106	25.28	226191448	5.41	30016241	10.04	43572544	3.41	10452341	10.49	74251097
LTR Gypsy	57.08	1050736733	25.05	224103636	12.06	66846293	19.98	86778377	7.39	22625723	8.51	60232543
LTR total	65.91	1213242352	49.85	445946011	21.4	118668004	30.86	133956234	14.27	43693720	20.49	144927470
DNA	2.38	43861203	1.31	11690544	3.8	21122378	13.63	59173376	10.76	32955134	3.14	22196965
Satellite	0.11	2038580	0.015	132495	0.0073	40876	0.18	802760	0.07	240415	0.088	622784
Simple repeat	0.68	12483378	0.0047	42785	0.41	2275887	0.002	9846	0.51	1585209	0.0064	45196
Unknown	0.87	16001150	1.55	13880464	5.76	31965707	1.61	6979884	7.48	22906275	0.69	4907649
Total	68.96	1269551404	52.37	468471447	33.93	188114373	42.11	182810767	31.3	95796900	24.2	171216060

## Sheet: Table S8
Table S8. The functional annotation
	Mesua ferrea		Tectona grandis		Ochroma pyramidale
	Number of genes	Percentage (%)	Number of genes	Percentage (%)	Number of genes	Percentage (%)
Nr-Annotated	34753	97.15	23425	97.49	43635	0.9737
Swissprot-Annotated	28434	79.48	19394	80.72	35479	0.7917
KEGG-Annotated	26662	74.53	17954	74.72	34306	0.7655
COG-Annotated	13368	37.37	9647	40.15	33425	0.7459
TrEMBL-Annotated	34590	96.69	23218	96.63	43785	0.9771
Interpro-Annotated	27613	77.19	19615	81.64	43070	0.9611
Overall	34824	97.34	23450	97.6	44180	0.9859
Unannotated	950	2.66	577	2.4	633	98.58

## Sheet: Table S9
TableS9. The Annotation of non-coding RNA genes in the genomes of Mesua ferrea, Tectona grandis, Ochroma pyramidale
Species		miRNA	tRNA	rRNA					snRNA
				Total rRNA	18S	28S	5.8S	5S	Total snRNA	CD-box	HACA-box	splicing
Mesua ferrea	Copy (w)	176	599	527	204	148	18	157	1001	837	50	114
	Average length (bp)	132.494	74.8397	149.33	230.637	96.4527	121.278	96.7452	109.799	104.166	128.02	143.167
	Total length (bp)	23319	44829	78697	47050	14275	2183	15189	109909	87187	6401	16321
	% of genome	0.004219	0.00811	0.014238	0.008512	0.002583	0.000395	0.002748	0.019885	0.015774	0.001158	0.002953
Tectona grandis	Copy (w)	107	561	204	90	53	14	47	362	193	36	133
	Average length (bp)	128.888	75.0285	173.946	255	120.679	140.571	88.7447	120.602	103.389	128.583	143.421
	Total length (bp)	13791	42091	35485	22950	6396	1968	4171	43658	19954	4629	19075
	% of genome	0.004506	0.013751	0.011593	0.007498	0.00209	0.000643	0.001363	0.014263	0.006519	0.001512	0.006232
Ochroma pyramidale	Copy (w)	254	3566	40039	2730	10533	2696	24080	1824	1518	100	206
	Average length (bp)	131	75	228	1761	142	167	99	111	104	130	148
	Total length (bp)	33514	269899	9163537	4809846	1504922	452906	2395863	202781	159220	13011	30550
	% of genome	1.821e-05	0.00014661	0.00497779	0.00261279	0.0008175	0.00024603	0.00130147	0.00011015	8.649e-05	7.07e-06	1.66e-05

[truncated: 10 more sheets: Table S10, Table S11, TableS12, TableS13, Table S14, TableS15, TableS16, TableS17, TableS18, Table S19-22]
